# Supplementary material for: The Slo1 Y450F Substitution Modifies Basal Function and Cholesterol Response of Middle Cerebral Artery Smooth Muscle BK Channels in a Sexually Dimorphic Manner
Source: Int J Mol Sci. 2025 Apr 17;26(8):3814. doi: 10.3390/ijms26083814 (PMC12028221; doi:10.3390/ijms26083814)
Supplement: Supplementary file 1 [file ijms-26-03814-s001.zip]

Archive with 1 entries (1 files):
- ijms-3559536-supplementary.pdf
